# Supplementary material for: Cesium Toxicity Alters MicroRNA Processing and AGO1 Expressions in Arabidopsis thaliana
Source: PLoS One. 2015 May 6;10(5):e0125514. doi: 10.1371/journal.pone.0125514 (PMC4422737; doi:10.1371/journal.pone.0125514)
Supplement: S1 Dataset — (XLSX) [file pone.0125514.s001.xlsx]

## Sheet: Sheet1
Mature miRNA	Precursor	miRBase link	MsmiR_1	CsmiR_1	KmiR_1	TPTM in MS	TPTM in CsCl	TPTM in KCl	TPTM in CsCl/MS	TPTM in KCl/MS	Log2 J	Log2 K
ath-miR156-5p	ath-MIR156a-j	miRBase	2573.63	889.98	1974.38	351.808	112.678	209.235	0.320283	0.594741	-1.64258	-0.749666
ath-miR157ab-5p	ath-MIR157a-b	miRBase	1957.52	870.5	2304.32	267.587	110.212	244.2	0.411872	0.912599	-1.27973	-0.131947
ath-miR157cd-5p	ath-MIR157c-d	miRBase	17631.8	7558.5	22790.6	2410.22	956.961	2415.24	0.397043	1.00208	-1.33263	0.00299776
ath-miR158a-3p	ath-MIR158a	miRBase	15461	6519	20080	2113.48	825.353	2127.98	0.390519	1.00686	-1.35653	0.009865
ath-miR158b	ath-MIR158b	miRBase	15288	6482	19878	2089.83	820.669	2106.57	0.392697	1.00801	-1.34851	0.0115123
ath-miR159a	ath-MIR159a	miRBase	8274.2	14630	26958.2	1131.06	1852.27	2856.9	1.63764	2.52586	0.711618	1.33677
ath-miR159b-3p	ath-MIR159b	miRBase	4296.7	7066.03	11723.2	587.347	894.611	1242.37	1.52314	2.11522	0.607048	1.08081
ath-miR159c	ath-MIR159c	miRBase	130.33	145.83	241.33	17.8157	18.4631	25.5749	1.03634	1.43552	0.0514956	0.521577
ath-miR160b	ath-MIR160b	miRBase	142	103.67	153.33	19.411	13.1254	16.2491	0.676183	0.83711	-0.564515	-0.256512
ath-miR160c-5p	ath-MIR160c	miRBase	138.5	102.67	157.33	18.9326	12.9988	16.673	0.686583	0.880654	-0.542494	-0.183353
ath-miR161.1	ath-MIR161	miRBase	6464	4082	8741	883.611	516.811	926.327	0.584886	1.04834	-0.773774	0.0681105
ath-miR161.2	ath-MIR161	miRBase	1368	1557	836	187.002	197.128	88.595	1.05415	0.473766	0.076078	-1.07775
ath-miR162a-3p	ath-MIR162a	miRBase	1457.5	669.5	1602.5	199.236	84.7636	169.825	0.425443	0.85238	-1.23296	-0.230432
ath-miR162b-3p	ath-MIR162b	miRBase	1456.5	669.5	1603.5	199.099	84.7636	169.931	0.425735	0.853497	-1.23197	-0.228542
ath-miR163	ath-MIR163	miRBase	2040	3629	2090	278.862	459.458	221.488	1.64762	0.794254	0.72038	-0.332327
ath-miR164a	ath-MIR164a	miRBase	237	344.67	592.17	32.3972	43.6377	62.7552	1.34696	1.93705	0.429706	0.953864
ath-miR164b-5p	ath-MIR164b	miRBase	238.5	349.67	602.67	32.6023	44.2708	63.8679	1.3579	1.959	0.441382	0.970118
ath-miR164c-5p	ath-MIR164c	miRBase	246.5	170.67	455.17	33.6959	21.6081	48.2366	0.641268	1.43153	-0.641001	0.517557
ath-miR165a-3p	ath-MIR165a	miRBase	537.64	279.61	719.11	73.4939	35.4007	76.2076	0.481682	1.03692	-1.05385	0.0523114
ath-miR165b	ath-MIR165b	miRBase	530.44	269.61	707.11	72.5097	34.1346	74.9359	0.470759	1.03346	-1.08694	0.0474845
ath-miR166ag-3p	ath-MIR166a-g	miRBase	6014.89	3407.77	10521.8	822.219	431.449	1115.04	0.524737	1.35614	-0.930333	0.439508
ath-miR167a-5p	ath-MIR167a	miRBase	4953.75	6240.17	12883.6	677.164	790.051	1365.34	1.16671	2.01626	0.222442	1.01168
ath-miR167b	ath-MIR167b	miRBase	4994.75	6275.17	12981.1	682.768	794.483	1375.67	1.16362	2.01484	0.218619	1.01067
ath-miR167c-5p	ath-MIR167c	miRBase	673.75	599	1356.75	92.0997	75.8378	143.781	0.823431	1.56115	-0.28028	0.642609
ath-miR167d	ath-MIR167d	miRBase	869.75	1131.67	1846.58	118.892	143.278	195.691	1.2051	1.64595	0.269158	0.718922
ath-miR168a-5p	ath-MIR168a	miRBase	528	323	705.5	72.1761	40.8942	74.7653	0.566589	1.03587	-0.819627	0.0508475
ath-miR168b-5p	ath-MIR168b	miRBase	502	306	663.5	68.622	38.7418	70.3144	0.564569	1.02466	-0.824778	0.0351485
ath-miR169a-5p	ath-MIR169a	miRBase	1072.02	471.99	364.02	146.542	59.7574	38.577	0.407783	0.263248	-1.29413	-1.9255
ath-miR170-3p	ath-MIR170	miRBase	182.33	59.5	103	24.924	7.53314	10.9154	0.302244	0.437948	-1.72621	-1.19117
ath-miR171a-3p	ath-MIR171a	miRBase	883.67	417.5	816.33	120.795	52.8586	86.5105	0.437588	0.716175	-1.19235	-0.481616
ath-miR171bc-3p	ath-MIR171b-c	miRBase	125	80	139.66	17.0871	10.1286	14.8005	0.59276	0.866175	-0.754479	-0.20727
ath-miR172a	ath-MIR172a	miRBase	174.87	389.05	508.6	23.9042	49.2566	53.8988	2.06058	2.25478	1.04305	1.17299
ath-miR172b-3p	ath-MIR172b	miRBase	177.62	389.05	511.1	24.2802	49.2566	54.1638	2.02868	2.23078	1.02054	1.15755
ath-miR172cd	ath-MIR172c-d	miRBase	38.9	130.85	203.2	5.31752	16.5666	21.5341	3.11547	4.04965	1.63945	2.0178
ath-miR172e-3p	ath-MIR172e	miRBase	177.62	390.05	510.1	24.2802	49.3832	54.0578	2.03389	2.22642	1.02424	1.15473
ath-miR173-5p	ath-MIR173	miRBase	213	242	290	29.1165	30.639	30.7327	1.05229	1.05551	0.0735309	0.0779388
ath-miR1886.2	ath-MIR1886	miRBase	82	57	77	11.2092	7.21662	8.16007	0.643814	0.727982	-0.635285	-0.458026
ath-miR319a	ath-MIR319a	miRBase	1031.03	810.87	1308.9	140.939	102.662	138.711	0.728415	0.984189	-0.457167	-0.0229921
ath-miR319b	ath-MIR319b	miRBase	644.03	441.87	610.9	88.0371	55.944	64.7401	0.635459	0.735373	-0.654129	-0.443452
ath-miR319c	ath-MIR319c	miRBase	235.7	262.37	176.4	32.2195	33.218	18.694	1.03099	0.580206	0.0440283	-0.785362
ath-miR390a-5p	ath-MIR390a	miRBase	784.5	624.5	1130	107.239	79.0663	119.752	0.737291	1.11668	-0.439695	0.159217
ath-miR390b-5p	ath-MIR390b	miRBase	784.5	624.5	1130	107.239	79.0663	119.752	0.737291	1.11668	-0.439695	0.159217
ath-miR391-3p	ath-MIR391	miRBase	63	162	561	8.61192	20.5104	59.4519	2.38163	6.90344	1.25195	2.78732
ath-miR393a-5p	ath-MIR393a-b	miRBase	451	467	209	61.6504	59.1256	22.1488	0.959046	0.359264	-0.0603276	-1.47689
ath-miR394a	ath-MIR394a	miRBase	305.5	302.5	217	41.761	38.2987	22.9966	0.917093	0.550671	-0.12486	-0.860738
ath-miR394b-5p	ath-MIR394b	miRBase	301.5	303.5	220	41.2142	38.4253	23.3145	0.932332	0.565691	-0.101084	-0.821915
ath-miR396a-5p	ath-MIR396a	miRBase	12549	9227	27212.5	1715.41	1168.21	2883.84	0.681006	1.68114	-0.554262	0.749436
ath-miR396b-5p	ath-MIR396b	miRBase	9717	6921	25750.5	1328.29	876.249	2728.91	0.659684	2.05446	-0.600153	1.03876
ath-miR397a	ath-MIR397a	miRBase	18	44.5	47	2.46055	5.63403	4.98082	2.28974	2.02427	1.19519	1.0174
ath-miR397b	ath-MIR397b	miRBase	493	787.5	558	67.3917	99.7033	59.134	1.47946	0.877467	0.56507	-0.188583
ath-miR398a-3p	ath-MIR398a	miRBase	69	47	136	9.43211	5.95054	14.4126	0.630882	1.52804	-0.664558	0.611678
ath-miR398bc-3p	ath-MIR398b-c	miRBase	2573	1873	4884	351.722	237.136	517.582	0.674213	1.47156	-0.568723	0.557351
ath-miR399a	ath-MIR399a	miRBase	57.67	13	12.33	7.88333	1.6459	1.30667	0.208782	0.165751	-2.25993	-2.59291
ath-miR399b	ath-MIR399b	miRBase	70.33	20	46	9.61391	2.53215	4.87485	0.263384	0.507062	-1.92476	-0.979767
ath-miR399c-3p	ath-MIR399c	miRBase	70.33	22	46	9.61391	2.78536	4.87485	0.289722	0.507062	-1.78726	-0.979767
ath-miR399d	ath-MIR399d	miRBase	127.83	14	44.33	17.474	1.7725	4.69787	0.101437	0.268849	-3.30135	-1.89513
ath-miR399f	ath-MIR399f	miRBase	58.83	7	21.33	8.0419	0.886251	2.26045	0.110204	0.281084	-3.18175	-1.83093
ath-miR400	ath-MIR400	miRBase	111	69	59	15.1734	8.73591	6.25252	0.575739	0.412071	-0.796514	-1.27903
ath-miR403-3p	ath-MIR403	miRBase	4489	2153	5328	613.634	272.586	564.634	0.444215	0.920149	-1.17067	-0.120061
ath-miR408-3p	ath-MIR408	miRBase	1525	1115	3158	208.463	141.167	334.669	0.67718	1.60541	-0.562388	0.682941
ath-miR447a.2-3p	ath-MIR447a	miRBase	41.83	40.5	45.5	5.71804	5.1276	4.82186	0.89674	0.843271	-0.157239	-0.245932
ath-miR5026	ath-MIR5026	miRBase	209	38	78	28.5697	4.81108	8.26604	0.168398	0.289329	-2.57005	-1.78922
ath-miR5642ab	ath-MIR5642a-b	miRBase	72	47	69	9.8422	5.95054	7.31227	0.604595	0.742951	-0.725959	-0.428661
ath-miR5653	ath-MIR5653	miRBase	50	82	408	6.83486	10.3818	43.2378	1.51895	6.32607	0.603073	2.66131
ath-miR773a	ath-MIR773a	miRBase	209	167	408.5	28.5697	21.1434	43.2908	0.740064	1.51527	-0.434278	0.599572
ath-miR775	ath-MIR775	miRBase	102	72	191	13.9431	9.11573	20.2412	0.65378	1.4517	-0.613123	0.537743
ath-miR781ab	ath-MIR781a-b	miRBase	57	30	26	7.79174	3.79822	2.75535	0.487467	0.353624	-1.03662	-1.49971
ath-miR8167a	ath-MIR8167a-f	miRBase	84	61.02	241.02	11.4826	7.72558	25.5421	0.67281	2.22442	-0.57173	1.15343
ath-miR8175	ath-MIR8175	miRBase	242	150	259	33.0807	18.9911	27.4475	0.574084	0.829713	-0.800667	-0.269316
ath-miR822-3p	ath-MIR822	miRBase	213	109	155	29.1165	13.8002	16.4261	0.473965	0.564151	-1.07715	-0.825846
ath-miR822-5p	ath-MIR822	miRBase	508	205	332	69.4422	25.9545	35.1837	0.373757	0.506661	-1.41983	-0.980906
ath-miR823	ath-MIR823	miRBase	116	107	242	15.8569	13.547	25.6459	0.854329	1.61734	-0.227137	0.693622
ath-miR824-5p	ath-MIR824	miRBase	605	621	699	82.7018	78.6232	74.0765	0.950682	0.895706	-0.0729646	-0.158903
ath-miR827	ath-MIR827	miRBase	339	322	359	46.3403	40.7676	38.045	0.879742	0.820991	-0.184847	-0.284562
ath-miR829-5p	ath-MIR829	miRBase	97	26	69	13.2596	3.29179	7.31227	0.248257	0.551469	-2.0101	-0.858649
ath-miR838	ath-MIR838	miRBase	42	10	13	5.74128	1.26607	1.37767	0.220521	0.239959	-2.18101	-2.05914
ath-miR846-3p	ath-MIR846	miRBase	202	99	149	27.6128	12.5341	15.7903	0.453924	0.571845	-1.13948	-0.806304
ath-miR850	ath-MIR850	miRBase	42	18	26	5.74128	2.27893	2.75535	0.396938	0.479919	-1.33302	-1.05914
ath-miR858a	ath-MIR858a-b	miRBase	1293	1443	1970	176.749	182.694	208.771	1.03363	1.18117	0.0477263	0.240213
